# Supplementary material for: Gene Expression Within a Human Choroidal Neovascular Membrane Using Spatial Transcriptomics
Source: Invest Ophthalmol Vis Sci. 2023 Oct 25;64(13):40. doi: 10.1167/iovs.64.13.40 (PMC10615143; doi:10.1167/iovs.64.13.40)
Supplement: Supplement 2 [file iovs-64-13-40_s002.xlsx]

## Sheet: Bipolar
gene

## Sheet: Cone
gene

## Sheet: Endothelial
gene

## Sheet: Fibroblast
gene

## Sheet: Immune
gene

## Sheet: Interneuron
gene

## Sheet: Melanocyte
gene

## Sheet: Muller_Astrocyte
gene

## Sheet: Pericyte_SMC
gene

## Sheet: RGC
gene

[truncated: 3 more sheets: Rod, RPE, Schwann]
