# Supplementary material for: Gene Expression Within a Human Choroidal Neovascular Membrane Using Spatial Transcriptomics
Source: Invest Ophthalmol Vis Sci. 2023 Oct 25;64(13):40. doi: 10.1167/iovs.64.13.40 (PMC10615143; doi:10.1167/iovs.64.13.40)
Supplement: Supplement 3 [file iovs-64-13-40_s003.xlsx]

## Sheet: Endothelial
Z_score

## Sheet: Fibroblast
Z_score

## Sheet: Immune
Z_score

## Sheet: Melanocyte
Z_score

## Sheet: Pericyte_SMC
Z_score

## Sheet: RPE
Z_score
