# Supplementary material for: Gene Expression Within a Human Choroidal Neovascular Membrane Using Spatial Transcriptomics
Source: Invest Ophthalmol Vis Sci. 2023 Oct 25;64(13):40. doi: 10.1167/iovs.64.13.40 (PMC10615143; doi:10.1167/iovs.64.13.40)
Supplement: Supplement 4 [file iovs-64-13-40_s004.xlsx]

## Sheet: Cone
Z_score

## Sheet: Rod
Z_score

## Sheet: RGC
Z_score

## Sheet: Muller_Astrocyte
Z_score

## Sheet: Bipolar
Z_score
